# Supplementary material for: Demographic and Socioeconomic Factors Associated with Fitbit Ownership in the NIH All of Us Cohort
Source: Int J Environ Res Public Health. 2026 Jun 26;23(7):839. doi: 10.3390/ijerph23070839 (PMC13410188; doi:10.3390/ijerph23070839)
Supplement: Supplementary file 1 [file ijerph-23-00839-s001.zip]

Archive with 1 entries (1 files):
- SAS Syntax - Supplementary File for Publication.sas
