# Supplementary material for: Demographic and Socioeconomic Factors Associated with Fitbit Ownership in the NIH All of Us Cohort
Source: Int J Environ Res Public Health. 2026 Jun 26;23(7):839. doi: 10.3390/ijerph23070839 (PMC13410188; doi:10.3390/ijerph23070839)
Supplement: Supplementary file 1 [file ijerph-23-00839-s001.zip › SAS Syntax - Supplementary File for Publication.sas]

/* =========================================================================
   Predictors of Fitbit Ownership in the All of Us Research Program
   Demographic and ZIP3-Level Socioeconomic Analysis
   Data: All of Us Controlled Tier Dataset v8
   Software: SAS via the All of Us SAS Cloud Environment
   ========================================================================= */


/* ===================== SECTION 1 — Data Extraction ======================= */

%let workspacecdr = %sysget(WORKSPACE_CDR);
%let googleproject = %sysget(GOOGLE_PROJECT);

/* 1.1 Person Domain */
proc sql;
   connect to bigquery (PROJECT="&googleproject." schema="&workspacecdr." mode='Performance');
   create table person_raw as
   select * from connection to bigquery
   (
      SELECT
         person.person_id,
         p_gender_concept.concept_name    as gender,
         person.birth_datetime            as date_of_birth,
         p_race_concept.concept_name      as race,
         p_ethnicity_concept.concept_name as ethnicity
      FROM `&workspacecdr..person` person
      LEFT JOIN `&workspacecdr..concept` p_gender_concept
         ON person.gender_concept_id = p_gender_concept.concept_id
      LEFT JOIN `&workspacecdr..concept` p_race_concept
         ON person.race_concept_id = p_race_concept.concept_id
      LEFT JOIN `&workspacecdr..concept` p_ethnicity_concept
         ON person.ethnicity_concept_id = p_ethnicity_concept.concept_id
   );
   disconnect from bigquery;
quit;

/* 1.2 ZIP3-Level Socioeconomic Indicators */
proc sql;
   connect to bigquery (PROJECT="&googleproject." schema="&workspacecdr." mode='Performance');
   create table zip3_ses as
   select * from connection to bigquery
   (
      SELECT
         observation.person_id,
         zip_code.fraction_assisted_income  as assisted_income,
         zip_code.fraction_high_school_edu  as high_school_education,
         zip_code.median_income,
         zip_code.fraction_no_health_ins    as no_health_insurance,
         zip_code.fraction_poverty          as poverty,
         zip_code.fraction_vacant_housing   as vacant_housing
      FROM `&workspacecdr..zip3_ses_map` zip_code
      JOIN `&workspacecdr..observation` observation
         ON CAST(SUBSTR(observation.value_as_string, 0,
                        STRPOS(observation.value_as_string, '*') - 1) AS INT64) = zip_code.zip3
         AND observation.observation_source_concept_id = 1585250
         AND observation.value_as_string NOT LIKE 'Res%'
   );
   disconnect from bigquery;
quit;

/* 1.3 Fitbit Device Records */
proc sql;
   connect to bigquery (PROJECT="&googleproject." schema="&workspacecdr." mode='Performance');
   create table fitbit_device as
   select * from connection to bigquery
   (
      SELECT device.person_id
      FROM `&workspacecdr..device` device
   );
   disconnect from bigquery;
quit;


/* ===================== SECTION 2 — Variable Construction ================== */

/* 2.1 Merge participant-level data */
proc sql;
   create table analysis_data as
   select distinct
      p.person_id,
      p.gender,
      p.ethnicity,
      p.race,
      p.date_of_birth,
      case when f.person_id is not null then 1 else 0 end as has_fitbit,
      s.assisted_income,
      s.high_school_education,
      s.median_income,
      s.no_health_insurance,
      s.poverty,
      s.vacant_housing
   from person_raw as p
   left join fitbit_device as f on p.person_id = f.person_id
   left join zip3_ses     as s on p.person_id = s.person_id;
quit;

/* 2.2 Derive analytic variables */
data analysis_data;
   set analysis_data;

   /* Age in years at analysis date */
   age = yrdif(datepart(date_of_birth), today(), 'AGE');

   /* Rescale continuous SES predictors for interpretable odds ratios:
        median income per $10,000; fraction variables per 10 percentage points */
   median_income_10k           = median_income / 10000;

   /* Centered at $65,000 (cohort median) so that, in models containing
      median-income x demographic interactions, the demographic main effects
      are evaluated at a substantively meaningful income (not $0). */
   median_income_10k_c         = (median_income - 65000) / 10000;

   assisted_income_10pct       = assisted_income       * 10;
   high_school_education_10pct = high_school_education * 10;
   no_health_insurance_10pct   = no_health_insurance   * 10;
   poverty_10pct               = poverty               * 10;
   vacant_housing_10pct        = vacant_housing        * 10;

   /* Collapsed race (8 categories; White = reference) */
   length race_cat $20;
   select (race);
      when ("White")                            race_cat = "1_White";
      when ("Black or African American")        race_cat = "2_Black";
      when ("None Indicated")                   race_cat = "3_NoneIndicated";
      when ("More than one population")         race_cat = "4_Multiple";
      when ("Asian")                            race_cat = "5_Asian";
      when ("American Indian or Alaska Native") race_cat = "6_AIAN";
      when ("Native Hawaiian or Other Pacific Islander",
            "Middle Eastern or North African")  race_cat = "7_NHPI_MENA";
      otherwise                                 race_cat = "8_Refused";
   end;

   /* Collapsed gender (6 categories; Male = reference) */
   length gender_cat $20;
   select (gender);
      when ("Male")                             gender_cat = "1_Male";
      when ("Female")                           gender_cat = "2_Female";
      when ("Gender Identity: Non Binary")      gender_cat = "3_NonBinary";
      when ("Gender Identity: Transgender")     gender_cat = "4_Transgender";
      when ("Gender Identity: Additional Options",
            "Not man only, not woman only, prefer not to answer, or skipped")
                                                gender_cat = "5_OtherGender";
      otherwise                                 gender_cat = "6_Refused";
   end;

   /* Collapsed ethnicity (3 categories; Not Hispanic = reference) */
   length hispanic_cat $20;
   select (ethnicity);
      when ("Not Hispanic or Latino") hispanic_cat = "1_NotHispanic";
      when ("Hispanic or Latino")     hispanic_cat = "2_Hispanic";
      otherwise                       hispanic_cat = "3_Unknown";
   end;

   /* SES-availability flag (analytic cohort = all six SES variables present) */
   if  not missing(assisted_income)
       and not missing(high_school_education)
       and not missing(median_income)
       and not missing(no_health_insurance)
       and not missing(poverty)
       and not missing(vacant_housing)
   then ses_available = 1;
   else ses_available = 0;
   label ses_available = "1 = ZIP3 SES data present; 0 = suppressed";
run;


/* ===================== SECTION 3 — Descriptive Statistics ================= */

/* 3.1 Overall sample */
title "Continuous variables, overall sample";
proc means data=analysis_data mean std n;
   var age assisted_income high_school_education median_income
       no_health_insurance poverty vacant_housing;
run;

title "Categorical variables, overall sample";
proc freq data=analysis_data;
   tables race_cat gender_cat hispanic_cat has_fitbit;
run;

/* 3.2 By Fitbit ownership */
title "Continuous variables by Fitbit ownership";
proc means data=analysis_data mean std n;
   class has_fitbit;
   var age assisted_income high_school_education median_income
       no_health_insurance poverty vacant_housing;
run;

title "Categorical variables by Fitbit ownership";
proc freq data=analysis_data;
   tables has_fitbit*race_cat has_fitbit*gender_cat has_fitbit*hispanic_cat;
run;

/* 3.3 SES-available vs SES-suppressed cohorts */
title "Cohort distribution by race (SES-available vs SES-suppressed)";
proc freq data=analysis_data;
   tables ses_available*race_cat / nocum;
run;

title "SES-suppressed cohort: demographics and Fitbit ownership";
proc freq data=analysis_data;
   where ses_available = 0;
   tables race_cat gender_cat hispanic_cat has_fitbit;
run;

title "Continuous variables by cohort (SES-available vs SES-suppressed)";
proc means data=analysis_data mean std n;
   class ses_available;
   var age median_income high_school_education no_health_insurance
       poverty vacant_housing assisted_income;
run;

title "SES-suppressed cohort: age by race";
proc means data=analysis_data mean std median n;
   where ses_available = 0;
   class race_cat;
   var age;
run;

title "Fitbit ownership rate: SES-available vs SES-suppressed";
proc freq data=analysis_data;
   tables ses_available*has_fitbit / chisq;
run;
title;


/* ===================== SECTION 4 — Missing Data Diagnostics =============== */

/* 4.1 Missingness rate */
title "Overall ZIP3 SES missingness rate";
proc freq data=analysis_data;
   tables ses_available;
run;

/* 4.2 Predictors of missingness */
data missing_check;
   set analysis_data;
   miss_any_ses = (ses_available = 0);
run;

title "Missingness cross-tabulated with race, gender, and Fitbit ownership";
proc freq data=missing_check;
   tables miss_any_ses*race_cat
          miss_any_ses*gender_cat
          miss_any_ses*has_fitbit / chisq;
run;

title "Logistic regression of missingness on demographics";
proc logistic data=missing_check;
   class gender_cat (ref="1_Male") race_cat (ref="1_White") / param=ref;
   model miss_any_ses(event='1') = gender_cat age race_cat;
run;
title;

/* 4.3 Source-data verification: ZIP3 response patterns by race
       Confirms structural suppression rather than item nonresponse */
proc sql;
   connect to bigquery (PROJECT="&googleproject." schema="&workspacecdr." mode='Performance');
   create table zip_status_by_race as
   select * from connection to bigquery
   (
      WITH race_lookup AS (
         SELECT c.concept_id, c.concept_name AS race
         FROM `&workspacecdr..concept` c
         WHERE c.concept_id IN (
            SELECT DISTINCT race_concept_id FROM `&workspacecdr..person`
         )
      )
      SELECT
         r.race,
         CASE
            WHEN obs.value_as_string IS NULL            THEN '1_NoZipObservation'
            WHEN obs.value_as_string LIKE 'Res%'        THEN '2_RestrictedSuppressed'
            WHEN STRPOS(obs.value_as_string, '*') > 0   THEN '3_StandardZip3Format'
            ELSE                                             '4_OtherFormat'
         END AS zip_status,
         COUNT(DISTINCT p.person_id) AS n_persons
      FROM `&workspacecdr..person` p
      JOIN race_lookup r ON p.race_concept_id = r.concept_id
      LEFT JOIN `&workspacecdr..observation` obs
        ON p.person_id = obs.person_id
        AND obs.observation_source_concept_id = 1585250
      GROUP BY r.race, zip_status
      ORDER BY r.race, zip_status
   );
   disconnect from bigquery;
quit;

title "ZIP3 response patterns by race (verifies structural suppression)";
proc print data=zip_status_by_race noobs; run;

/* 4.4 Source-data verification: AIAN ZIP3 lookup in zip3_ses_map
       Confirms sentinel ZIP3 mechanism */
proc sql;
   connect to bigquery (PROJECT="&googleproject." schema="&workspacecdr." mode='Performance');
   create table aian_zip3_lookup_check as
   select * from connection to bigquery
   (
      WITH aian_persons AS (
         SELECT p.person_id
         FROM `&workspacecdr..person` p
         JOIN `&workspacecdr..concept` c ON p.race_concept_id = c.concept_id
         WHERE c.concept_name = 'American Indian or Alaska Native'
      ),
      aian_zip_responses AS (
         SELECT
            p.person_id,
            SAFE_CAST(SUBSTR(obs.value_as_string, 1,
                             STRPOS(obs.value_as_string, '*') - 1) AS INT64) AS zip3_numeric
         FROM aian_persons p
         JOIN `&workspacecdr..observation` obs ON p.person_id = obs.person_id
         WHERE obs.observation_source_concept_id = 1585250
           AND STRPOS(obs.value_as_string, '*') > 0
      )
      SELECT
         CASE
            WHEN a.zip3_numeric IS NULL THEN '1_CASTfailed_nonNumeric'
            WHEN z.zip3 IS NULL         THEN '2_ZIP3notInSESmap'
            ELSE                             '3_ZIP3foundInSESmap'
         END AS lookup_status,
         COUNT(DISTINCT a.person_id) AS n_persons,
         COUNT(DISTINCT a.zip3_numeric) AS n_distinct_zip3s
      FROM aian_zip_responses a
      LEFT JOIN `&workspacecdr..zip3_ses_map` z ON a.zip3_numeric = z.zip3
      GROUP BY lookup_status
   );
   disconnect from bigquery;
quit;

title "AIAN ZIP3 lookup against zip3_ses_map (verifies sentinel ZIP3 mechanism)";
proc print data=aian_zip3_lookup_check noobs; run;
title;


/* ===================== SECTION 5 — Outlier Diagnostics ==================== */

ods graphics on;

/* 5.1 Distributions and extreme values */
title "Distributions and extreme values for continuous predictors";
proc univariate data=analysis_data plots;
   var age assisted_income high_school_education median_income
       no_health_insurance poverty vacant_housing;
   id person_id;
   histogram / normal;
run;

/* 5.2 Box plots by Fitbit ownership */
%macro box_by_fitbit(var, label);
   title "Box plot by Fitbit ownership — &label";
   proc sgplot data=analysis_data;
      vbox &var / category=has_fitbit;
      xaxis label="Has Fitbit (0=No, 1=Yes)";
      yaxis label="&label";
   run;
%mend;
%box_by_fitbit(age,                   Age);
%box_by_fitbit(assisted_income,       Assisted Income);
%box_by_fitbit(high_school_education, High School Education);
%box_by_fitbit(median_income,         Median Income);
%box_by_fitbit(no_health_insurance,   No Health Insurance);
%box_by_fitbit(poverty,               Poverty);
%box_by_fitbit(vacant_housing,        Vacant Housing);

/* 5.3 1.5xIQR outlier counts (descriptive; no observations excluded) */
%macro outlier_count(var);
   %local lo hi valid;
   %let valid = 0;
   proc means data=analysis_data noprint;
      var &var;
      output out=_q(drop=_type_ _freq_) q1=q1 q3=q3;
   run;
   data _null_;
      set _q;
      iqr = q3 - q1;
      if not missing(iqr) then do;
         call symputx('lo', q1 - 1.5*iqr);
         call symputx('hi', q3 + 1.5*iqr);
         call symputx('valid', 1);
      end;
   run;
   %if &valid = 0 %then %do;
      %put NOTE: Skipping &var - no valid IQR;
      %return;
   %end;
   proc sql;
      title "Outliers for &var (1.5xIQR rule): lower=&lo upper=&hi";
      select count(*)                                                  as n_total,
             sum(case when &var < &lo or &var > &hi then 1 else 0 end) as n_outliers,
             calculated n_outliers / calculated n_total * 100          as pct_outliers
        from analysis_data
       where &var is not missing;
   quit;
%mend;
%outlier_count(age);
%outlier_count(assisted_income);
%outlier_count(high_school_education);
%outlier_count(median_income);
%outlier_count(no_health_insurance);
%outlier_count(poverty);
%outlier_count(vacant_housing);

ods graphics off;
title;


/* ===================== SECTION 6 — Collinearity Diagnostics =============== */

title "Pearson correlations among rescaled SES predictors";
proc corr data=analysis_data nosimple;
   where ses_available = 1;
   var assisted_income_10pct high_school_education_10pct median_income_10k
       no_health_insurance_10pct poverty_10pct vacant_housing_10pct;
run;

title "Diagnostic VIF (all 6 SES candidates) — supports dropping assisted_income";
proc reg data=analysis_data plots=none;
   where ses_available = 1;
   model has_fitbit = assisted_income_10pct high_school_education_10pct
                     median_income_10k no_health_insurance_10pct
                     poverty_10pct vacant_housing_10pct / vif tol;
run; quit;

title "Final-model VIF (5 retained SES predictors)";
proc reg data=analysis_data plots=none;
   where ses_available = 1;
   model has_fitbit = high_school_education_10pct
                     median_income_10k no_health_insurance_10pct
                     poverty_10pct vacant_housing_10pct / vif tol;
run; quit;
title;

/* ============== SECTION 7 — Logistic Regression Models ==================== */
/* All models fitted on SES-available cohort (ses_available = 1).
   Reference categories: Male (gender), White (race), Not Hispanic (ethnicity).*/

/* Model 1 — Demographics */
title "Model 1: Demographics";
proc logistic data=analysis_data;
   where ses_available = 1;
   class gender_cat (ref="1_Male") race_cat (ref="1_White")
         hispanic_cat (ref="1_NotHispanic") / param=ref;
   model has_fitbit(event='1') = gender_cat age race_cat hispanic_cat;
run;

/* Model 2 — Socioeconomic indicators */
title "Model 2: ZIP3 socioeconomic indicators";
proc logistic data=analysis_data;
   where ses_available = 1;
   model has_fitbit(event='1') = high_school_education_10pct
                                 median_income_10k
                                 no_health_insurance_10pct
                                 poverty_10pct
                                 vacant_housing_10pct;
run;

/* Model 3 — Combined model with four median-income × demographic interactions */
ods graphics on;

title "Model 3: Combined demographics + SES with interactions (income centered at $65k)";
proc logistic data=analysis_data;
   where ses_available = 1;
   class gender_cat   (ref="1_Male")
         race_cat     (ref="1_White")
         hispanic_cat (ref="1_NotHispanic") / param=ref;
   model has_fitbit(event='1') = gender_cat age race_cat hispanic_cat
                                 high_school_education_10pct
                                 median_income_10k_c
                                 no_health_insurance_10pct
                                 poverty_10pct
                                 vacant_housing_10pct
                                 race_cat*median_income_10k_c
                                 gender_cat*median_income_10k_c
                                 age*median_income_10k_c
                                 hispanic_cat*median_income_10k_c;

   /* ---- Adjusted demographic main effects at the cohort-median income ($65k). ---- */
   oddsratio "Race (net of SES, at $65k income)"      race_cat     / at(median_income_10k_c=0);
   oddsratio "Gender (net of SES, at $65k income)"    gender_cat   / at(median_income_10k_c=0);
   oddsratio "Age (net of SES, at $65k income)"       age          / at(median_income_10k_c=0);
   oddsratio "Ethnicity (net of SES, at $65k income)" hispanic_cat / at(median_income_10k_c=0);

   /* Conditional odds ratios for each interaction, one moderator at a time
      (income slope per $10,000 — unchanged by centering) */

   /* Race × median income: vary race, fix gender/ethnicity/age at reference */
   oddsratio "Median income effect by race" median_income_10k_c
      / at(race_cat=ALL gender_cat="1_Male" hispanic_cat="1_NotHispanic" age=50);

   /* Gender × median income: vary gender, fix race/ethnicity/age at reference */
   oddsratio "Median income effect by gender" median_income_10k_c
      / at(gender_cat=ALL race_cat="1_White" hispanic_cat="1_NotHispanic" age=50);

   /* Age × median income: vary age, fix everything else at reference */
   oddsratio "Median income effect by age" median_income_10k_c
      / at(age=30 50 70 race_cat="1_White" gender_cat="1_Male" hispanic_cat="1_NotHispanic");

   /* Ethnicity × median income: vary ethnicity, fix everything else at reference */
   oddsratio "Median income effect by ethnicity" median_income_10k_c
      / at(hispanic_cat=ALL race_cat="1_White" gender_cat="1_Male" age=50);

   /* Effect plots for the four interactions.
      NOTE: x-axis is now centered income (0 = $65,000; +1 = $75,000, −1 = $55,000). */
   effectplot interaction(x=median_income_10k_c sliceby=race_cat)     / clm noobs;
   effectplot interaction(x=median_income_10k_c sliceby=gender_cat)   / clm noobs;
   effectplot interaction(x=median_income_10k_c sliceby=hispanic_cat) / clm noobs;
   effectplot slicefit(x=median_income_10k_c    sliceby=age=30 50 70) / clm;
run;


/* Model 4 — combined model with race x gender interaction. */
title "Model 4: Combined model + race x gender interaction";
proc logistic data=analysis_data;
   where ses_available = 1;
   class gender_cat   (ref="1_Male")
         race_cat     (ref="1_White")
         hispanic_cat (ref="1_NotHispanic") / param=ref;
   model has_fitbit(event='1') = gender_cat age race_cat hispanic_cat
                                 high_school_education_10pct
                                 median_income_10k_c
                                 no_health_insurance_10pct
                                 poverty_10pct
                                 vacant_housing_10pct
                                 race_cat*median_income_10k_c
                                 gender_cat*median_income_10k_c
                                 age*median_income_10k_c
                                 hispanic_cat*median_income_10k_c
                                 race_cat*gender_cat;

   /* Gender contrasts within each race stratum, at $65k income:
      gender_cat now interacts with both race and income, so both are fixed. */
   oddsratio "Gender effect by race (at $65k income)" gender_cat
      / at(race_cat=ALL median_income_10k_c=0);
run;
title;

ods graphics off;
title;
